# Supplementary material for: Optimizing the Power to Identify the Genetic Basis of Complex Traits with Evolve and Resequence Studies
Source: Mol Biol Evol. 2019 Aug 10;36(12):2890–905. doi: 10.1093/molbev/msz183 (PMC6878953; doi:10.1093/molbev/msz183)
Supplement: msz183_Supplementary_Data [file msz183_supplementary_data.zip]

Archive with 3 entries (3 files):
- references.bib
- table-default.tex
- Vlachos_Kofler_suppl.pdf
