# Supplementary material for: Optimizing the Power to Identify the Genetic Basis of Complex Traits with Evolve and Resequence Studies
Source: Mol Biol Evol. 2019 Aug 10;36(12):2890–905. doi: 10.1093/molbev/msz183 (PMC6878953; doi:10.1093/molbev/msz183)
Supplement: msz183_Supplementary_Data [file msz183_supplementary_data.zip › references.bib]

@article{Magwire2012,
author = {Magwire, Michael M. and Fabian, Daniel K. and Schweyen, Hannah and Cao, Chuan and Longdon, Ben and Bayer, Florian and Jiggins, Francis M.},
journal = {PLoS Genetics},
number = {11},
title = {{Genome-Wide Association Studies Reveal a Simple Genetic Basis of Resistance to Naturally Coevolving Viruses in \textit{Drosophila melanogaster}}},
volume = {8},
year = {2012}
}


@article{Visscher2017,
author = {Visscher, Peter M. and Wray, Naomi R. and Zhang, Qian and Sklar, Pamela and McCarthy, Mark I. and Brown, Matthew A. and Yang, Jian},
journal = {American Journal of Human Genetics},
number = {1},
pages = {5--22},
pmid = {28686856},
title = {{10 Years of GWAS Discovery: Biology, Function, and Translation}},
volume = {101},
year = {2017}
}


@article{kraaijeveld2008selection,
  title={Selection for resistance to a fungal pathogen in  \textit{Drosophila melanogaster}},
  author={Kraaijeveld, AR and Godfray, HCJ},
  journal={Heredity},
  volume={100},
  number={4},
  pages={400},
  year={2008},
  publisher={Nature Publishing Group}
}


@article{Weber1996,
author = {Weber, K. E.},
journal = {Genetics},
number = {1},
pages = {205--213},
pmid = {8878686},
title = {{Large genetic change at small fitness cost in large populations of  \textit{Drosophila melanogaster} selected for wind tunnel flight: Rethinking fitness surfaces}},
volume = {144},
year = {1996}
}


@misc{zucker2017insect,
  title={Insect singulating device},
  author={Zucker, David S and Zucker, Matthew A},
  year={2017},
  publisher={Google Patents},
  note={US Patent App. 14/851,610}
}

@article{Segura2012,
author = {Segura, Vincent and Vilhj{\'{a}}lmsson, Bjarni J. and Platt, Alexander and Korte, Arthur and Seren, {\"{U}}mit and Long, Quan and Nordborg, Magnus},
journal = {Nature Genetics},
number = {7},
pages = {825--830},
pmid = {22902788},
publisher = {Nature Publishing Group},
title = {{An efficient multi-locus mixed-model approach for genome-wide association studies in structured populations}},
volume = {44},
year = {2012}
}


@article{Yang2011,
author = {Yang, Jian and Lee, S. Hong and Goddard, Michael E. and Visscher, Peter M.},
journal = {American Journal of Human Genetics},
number = {1},
pages = {76--82},
pmid = {21167468},
publisher = {The American Society of Human Genetics},
title = {{GCTA: A tool for genome-wide complex trait analysis}},
volume = {88},
year = {2011}
}


@article{Castro2018,
author = {Castro, Joao and Yancoskie, Michelle N and Marchini, Marta and Belohlavy, Stefanie and Beluch, William H and Naumann, Ronald and Skuplik, Isabella and Cobb, John and Nick, H and Rolian, Campbell and Chan, Yingguang Frank},
journal = {bioRxiv},
title = {{An integrative genomic analysis of the Longshanks selection experiment for longer limbs in mice}},
year = {2018}
}


@article{Griffin2017,
author = {Griffin, Philippa C. and Hangartner, Sandra B. and Fournier-Level, Alexandre and Hoffmann, Ary A.},
journal = {Genetics},
number = {2},
pages = {871--890},
title = {{Genomic Trajectories to Desiccation Resistance: Convergence and Divergence Among Replicate Selected \textit{Drosophila} Lines}},
volume = {205},
year = {2017}
}


@article{Schlotterer2014,
author = {Schl{\"{o}}tterer, Christian and Tobler, Raymond and Kofler, Robert and Nolte, Viola},
journal = {Nature Reviews Genetics},
number = {11},
pages = {749--763},
title = {{Sequencing pools of individuals-mining genome-wide polymorphism data without big funding}},
volume = {15},
year = {2014}
}


@article{Phillips2018,
author = {Phillips, Mark A and Rutledge, Grant A and Kezos, James N and Greenspan, Zachary S and Matty, Sara and Arain, Hamid and Mueller, Laurence D and Talbott, Andrew and Rose, Michael R and Shahrestani, Parvin},
journal = {BMC Genomics},
number = {1},
pages = {1--17},
publisher = {BMC Genomics},
title = {{Effects of evolutionary history on genome wide and phenotypic convergence in \textit{Drosophila} populations}},
volume = {19},
year = {2018}
}


@article{Martins2014,
author = {Martins, Nelson E and Faria, V{\'{i}}tor G and Nolte, Viola and Schl{\"{o}}tterer, Christian and Teixeira, Luis and Sucena, Elio and Magalh{\~{a}}es, Sara},
journal = {Proceedings of the National Academy of Sciences},
number = {43},
pages = {15597--15597},
title = {{Host adaptation to viruses relies on few genes with different cross-resistance properties}},
volume = {111},
year = {2014}
}


@article{Kelly2018,
author = {Kelly, John K. and Hughes, Kimberly A.},
journal = {Genetics},
number={3},
volume={211},
pages = {943-961},
title = {{Pervasive Linked Selection and Intermediate-Frequency Alleles Are Implicated in an Evolve-and-Resequencing Experiment of  \textit{Drosophila simulans} }},
year = {2018}
}


@article{Spitzer2019,
archivePrefix = {arXiv},
arxivId = {1902.08127},
author = {Spitzer, Kerstin and Pelizzola, Marta and Futschik, Andreas},
eprint = {1902.08127},
title = {{Modifying the Chi-square and the CMH test for population genetic inference: adapting to over-dispersion}},
url = {http://arxiv.org/abs/1902.08127},
year = {2019}
}


@article{Iranmehr2016,
author = {Iranmehr, Arya and Akbari, Ali and Schl{\"{o}}tterer, Christian and Bafna, Vineet},
journal = {Genetics},
keywords = {Experimental evolution,Genetic drift,Hidden markov model,Selection,Time-series data,Wright-fisher process},
number = {2},
pages = {1011--1023},
pmid = {27182951},
title = {{CLEAR: Composition of likelihoods for evolve and resequence experiments}},
volume = {206},
year = {2017}
}


@article{Barton2017,
author = {Barton, N. H. and Etheridge, A. M. and V{\'{e}}ber, A.},
journal = {Theoretical Population Biology},
mendeley-groups = {Quantitative Genetics},
pages = {50--73},
publisher = {Elsevier Inc.},
title = {{The infinitesimal model: Definition, derivation, and implications}},
volume = {118},
year = {2017}
}


@incollection{Robertson1967,
author = {Robertson, Alan},
booktitle = {Heritage from Mendel},
mendeley-groups = {Quantitative Genetics},
pages = {265--280},
title = {{The Nature of Quantitative Genetic Variation}},
year = {1967}
}


@article{Barghi2019,
author = {Barghi, Neda and Nolte, Viola and Taus, Thomas and Jak{\v{s}}i{\'{c}}, Ana Marija and Tobler, Raymond and Mallard, Fran{\c{c}}ois and Dolezal, Marlies and Schl{\"{o}}tterer, Christian and Kofler, Robert and Otte, Kathrin Anna},
journal = {PLOS Biology},
number = {2},
pages = {e3000128},
title = {{Genetic redundancy fuels polygenic adaptation in \textit{Drosophila}}},
volume = {17},
year = {2019}
}


@article{Graves2017,
author = {Graves, J. L. and Hertweck, K. L. and Phillips, M. A. and Han, M. V. and Cabral, L. G. and Barter, T. T. and Greer, L. F. and Burke, M. K. and Mueller, L. D. and Rose, M. R. and Singh, Nadia},
journal = {Molecular Biology and Evolution},
number = {4},
pages = {831--842},
pmid = {28087779},
title = {{Genomics of parallel experimental evolution in \textit{Drosophila}}},
volume = {34},
year = {2017}
}


@article{Robertson1970,
author = {Robertson, Alan},
journal = {Theoretical Population Biology},
mendeley-groups = {Quantitative Genetics},
number = {1},
pages = {120--127},
title = {{Some optimum problems in individual selection}},
volume = {1},
year = {1970}
}


@article{ElSoda2014,
author = {El-Soda, Mohamed and Malosetti, Marcos and Zwaan, Bas J. and Koornneef, Maarten and Aarts, Mark G.M.},
journal = {Trends in Plant Science},
number = {6},
pages = {390--398},
title = {{Genotype - environment interaction QTL mapping in plants: Lessons from \textit{Arabidopsis}}},
volume = {19},
year = {2014}
}

@Manual{Rlang,
    title = {{R: A Language and Environment for Statistical Computing}},
    author = {{R Core Team}},
    organization = {R Foundation for Statistical Computing},
    address = {Vienna, Austria},
    year = {2014},
    url = {http://www.R-project.org/},
}

@article{Tobler2014,
author = {Tobler, Ray and Franssen, Susanne U. and Kofler, Robert and Orozco-Terwengel, Pablo and Nolte, Viola and Hermisson, Joachim and Schl{\"{o}}tterer, Christian},
journal = {Molecular Biology and Evolution},
number = {2},
pages = {364--375},
pmid = {24150039},
title = {{Massive habitat-specific genomic response in  \textit{D. melanogaster} populations during experimental evolution in hot and cold environments}},
volume = {31},
year = {2014}
}


@article{OrozcoTerwengel2012,
author = {Orozco-Terwengel, Pablo and Kapun, Martin and Nolte, Viola and Kofler, Robert and Flatt, Thomas and Schl\"otterer, Christian},
journal = {Molecular Ecology},
number = {20},
pages = {4931--4941},
pmid = {22726122},
title = {{Adaptation of \textit{Drosophila} to a novel laboratory environment reveals temporally heterogeneous trajectories of selected alleles}},
volume = {21},
year = {2012}
}


@book{garland2009,
  title={Experimental evolution: concepts, methods, and applications of selection experiments},
  author={Garland, Theodore and Rose, Michael Robertson},
  year={2009},
  publisher={University of California Press Berkeley, CA}
}


@article{Townsend2000,
author = {Townsend, Jeffrey P. and Hartl, Daniel L.},
journal = {Genetica},
number = {3},
pages = {229--237},
pmid = {11294609},
title = {{The kinetics of transposable element autoregulation}},
volume = {108},
year = {2000}
}


@article{Barton2002,
author = {Barton, N H and Keightley, P D},
journal = {Nature Reviews Genetics},
number = {1},
pages = {11--21},
publisher = {Nature Publishing Group},
title = {{Understanding quantitative genetic variation.}},
volume = {3},
year = {2002}
}


@article{Topa2015,
author = {Topa, Hande and J{\'{o}}n{\'{a}}s, {\'{A}}gnes and Kofler, Robert and Kosiol, Carolin and Honkela, Antti},
journal = {Bioinformatics},
number = {11},
pages = {1762--1770},
pmid = {25614471},
title = {{Gaussian process test for high-throughput sequencing time series: Application to experimental evolution}},
volume = {31},
year = {2015}
}


@article{Gibson2011,
author = {Gibson, Greg},
journal = {Nature reviews Genetics},
number = {2},
pages = {135--45},
pmid = {22251874},
shorttitle = {Nat Rev Genet},
title = {{Rare and common variants: twenty arguments.}},
volume = {13},
year = {2011}
}


@article{Ripke2014,
author = {Ripke, Stephan and Neale, Benjamin M. and Corvin, Aiden and Walters, James T.R. and Farh, Kai How and Holmans, Peter A. and Lee, Phil and Bulik-Sullivan, Brendan and Collier, David A. and Huang, Hailiang and et al.},
journal = {Nature},
number = {7510},
pages = {421--427},
pmid = {25056061},
title = {{Biological insights from 108 schizophrenia-associated genetic loci}},
volume = {511},
year = {2014}
}


@article{Visscher2012,
author = {Visscher, Peter M and Brown, Matthew A and McCarthy, Mark I and Yang, Jian},
journal = {American journal of human genetics},
number = {1},
pages = {7--24},
pmid = {22243964},
title = {{Five years of GWAS discovery.}},
volume = {90},
year = {2012}
}


@article{Mackay2012,
author = {Mackay, Trudy F C and Richards, Stephen and Stone, Eric A and Barbadilla, Antonio and Ayroles, Julien F and Zhu, Dianhui and Casillas, S{\`{o}}nia and Han, Yi and Magwire, Michael M and Cridland, Julie M and Richardson, Mark F and Anholt, Robert R H and Barr{\'{o}}n, Maite and Bess, Crystal and Blankenburg, Kerstin Petra and Carbone, Mary Anna and Castellano, David and Chaboub, Lesley and Duncan, Laura and Harris, Zeke and Javaid, Mehwish and Jayaseelan, Joy Christina and Jhangiani, Shalini N and Jordan, Katherine W and Lara, Fremiet and Lawrence, Faye and Lee, Sandra L and Librado, Pablo and Linheiro, Raquel S and Lyman, Richard F and Mackey, Aaron J and Munidasa, Mala and Muzny, Donna Marie and Nazareth, Lynne and Newsham, Irene and Perales, Lora and Pu, Ling-Ling and Qu, Carson and R{\`{a}}mia, Miquel and Reid, Jeffrey G and Rollmann, Stephanie M and Rozas, Julio and Saada, Nehad and Turlapati, Lavanya and Worley, Kim C and Wu, Yuan-Qing and Yamamoto, Akihiko and Zhu, Yiming and Bergman, Casey M and Thornton, Kevin R and Mittelman, David and Gibbs, Richard A},
journal = {Nature},
number = {7384},
pages = {173--8},
title = {{The \textit{Drosophila melanogaster} Genetic Reference Panel.}},
volume = {482},
year = {2012}
}


@book{Dudley2010,
author = {Dudley, J. W. and Lambert, R. J.},
booktitle = {Plant Breeding Reviews},
pages = {79--110},
title = {{100 Generations of Selection for Oil and Protein in Corn}},
volume = {24},
year = {2010}
}


@article{Visscher2008,
author={Visscher, Peter M. and Hill, William G. and Wray, Naomi R.},
journal = {Nature Reviews Genetics},
number = {4},
pages = {255--266},
pmid = {18319743},
title = {{Heritability in the genomics era — concepts and misconceptions}},
volume = {9},
year = {2008}
}


@article{Meuwissen2001,
author = {Meuwissen, T. H. E. and Hayes, B. J. and Goddard, M. E.},
journal = {Genetics},
number = {4},
pages = {1819--1829},
title = {{Prediction of Total Genetic Value Using Genome-Wide Dense Marker Maps}},
volume = {157},
year = {2001}
}


@article{Long2015,
author = {Long, Anthony and Liti, Gianni and Luptak, Andrej and Tenaillon, Olivier},
journal = {Nature Reviews Genetics},
number = {10},
pages = {567--582},
pmid = {26347030},
title = {{Elucidating the molecular architecture of adaptation via evolve and resequence experiments}},
volume = {16},
year = {2015}
}


@article{Mackay2009nrg,
author = {Mackay, Trudy F C and Stone, Eric A and Ayroles, Julien F},
journal = {Nature reviews. Genetics},
number = {8},
pages = {565--77},
pmid = {19584810},
publisher = {Nature Publishing Group},
title = {The genetics of quantitative traits: challenges and prospects},
volume = {10},
year = {2009}
}


@article{Stapley2010,
author = {Stapley, Jessica and Reger, Julia and Feulner, Philine G D and Smadja, Carole and Galindo, Juan and Ekblom, Robert and Bennison, Clair and Ball, Alexander D and Beckerman, Andrew P and Slate, Jon},
journal = {Trends in Ecology {\&} Evolution},
number = {12},
pages = {705--712},
title = {{Adaptation genomics: the next generation}},
volume = {25},
year = {2010}
}


@article{Losos2013,
author = {Losos, Jonathan B and Arnold, Stevan J and Bejerano, Gill and {Brodie III}, E D and Hibbett, David and Hoekstra, Hopi E and Mindell, David P and Monteiro, Ant{\'{o}}nia and Moritz, Craig and Orr, H Allen and Petrov, Dmitri A and Renner, Susanne S and Ricklefs, Robert E and Soltis, Pamela S and Turner, Thomas L},
journal = {PLoS Biology},
title={Evolutionary Biology for the 21st Century},
number = {1},
pages = {e1001466},
volume = {11},
year = {2013}
}


@article{Lander1994,
author = {Lander, E S and Schork, N J},
journal = {Science},
number = {5181},
pages = {2037--48},
pmid = {8091226},
title = {{Genetic dissection of complex traits.}},
volume = {265},
year = {1994}
}


@article{Mackay2001,
author = {Mackay, T F},
journal = {Annual review of genetics},
pages = {303--39},
pmid = {11700286},
title = {{The genetic architecture of quantitative traits.}},
volume = {35},
year = {2001}
}


@article{FistonLavier2010,
author = {Fiston-Lavier, Anna-Sophie and Singh, Nadia D and Lipatov, Mikhail and Petrov, Dmitri A},
journal = {Gene},
number = {1-2},
pages = {18--20},
pmid = {20452408},
title = {{ \textit{Drosophila melanogaster} recombination rate calculator.}},
volume = {463},
year = {2010}
}


@article{Korte2013,
author = {Korte, Arthur and Farlow, Ashley},
journal = {Plant methods},
mendeley-groups = {Quantitative Genetics},
number = {1},
pages = {29},
pmid = {23876160},
title = {{The advantages and limitations of trait analysis with GWAS: a review.}},
volume = {9},
year = {2013}
}


@article{Mackay2009,
    author =       "T. Mackay ",
    title =        "{Genetic Analysis of Quantitative Traits}",
    journal =      "{Journal of Biology}",
    volume =       "{8}",
    number =       "{3}",
    pages =        "{23}",
    year =         "{2009}",
    DOI =          "{10.1186/jbiol133}"
}


@article{Mackay2010,
    author =       "Mackay, T. ",
    title =        "{Mutations and quantitative genetic variation: lessons from \textit{Drosophila}}",
    journal =      "{Philosophical Transactions of the Royal Society B: Biological Sciences}",
    volume =       "{365}",
    number =       "{1544}",
    pages =        "{1229-1239}",
    year =         "{2010}",
    DOI =          "{10.1098/rstb.2009.0315}"
}


@article{Rockman,
    author =       "M. Rockman ",
    title =        {{The QTN program and the alleles that matter for evolution: all that's gold does not glitter}},
    journal =      "{Evolution}",
    volume =       "{66}",
    number =       "{1}",
    pages =        "{1-17}",
    year =         "{2011}",

}

@article{Bastide,
    author =       "Bastide, Héloïse and Betancourt, Andrea and Nolte, Viola and Tobler, Raymond and St{\"{o}}be, Petra and Futschik, Andreas and  Schl{\"{o}}tterer, Christian",
    title =        "{A Genome-Wide, Fine-Scale Map of Natural Pigmentation Variation in  \textit{Drosophila melanogaster}}",
    journal =      "{PLoS Genetics}",
    volume =       "{9}",
    issue =       "{6}",
    pages =        "{e1003534}",
    year =         "{2013}"
  
}


@article{Falconer,
    author =       "D. Falconer",
    title =        "{Early Selection Experiments}",
    journal =      "{Annual Review of Genetics}",
    volume =       "{26}",
    number =       "{1}",
    pages =        "{1-14}",
    year =         "{1992}"
}


@article{Turner2011,
    author =       "T.L. Turner and Andrew D. and Stewart Andrew and T. Fields and William R. Rice and Aaron M. Tarone",
    title =        "{Population-Based Resequencing of Experimentally Evolved Populations Reveals the Genetic Basis of Body Size Variation in  \textit{Drosophila melanogaster}}",
    journal =      "{PLoS Genetics}",
    volume =       "{7}",
    number =       "{3}",
    pages =        "{e1001336}",
    year =         "{2011}",
    DOI =          "{10.1371/journal.pgen.1001336}"
}


@article{Turner2012,
    author =       "T.L. Turner and Miller, P.M",
    title =        "{Investigating Natural Variation in \textit{Drosophila} Courtship Song by the Evolve and Resequence Approach}",
    journal =      "{Genetics}",
    volume =       "{191}",
    issue =       "{2}",
    pages =        "{633--642}",
    year =         "{2012}",
    DOI =          "{10.1534/genetics.112.139337}"
}

@article{Turner2013,
    author =       "T.L. Turner and Miller, P.M and Cochrane, V.A.",
    title =        "{Combining Genome-Wide Methods to Investigate the Genetic Complexity of Courtship Song Variation in  \textit{Drosophila melanogaster}}",
    journal =      "{Molecular Biology and Evolution}",
    volume =       "{30}",
    issue =       "{9}",
    pages =        "{2113-2120}",
    year =         "{2013}"
}


@article{Travisano,
    author =       "M. Travisano and R.G. Shaw",
    title =        "{LOST IN THE MAP}",
    journal =      "{Evolution}",
    volume =       "{67}",
    number =       "{2}",
    pages =        "{305-314}",
    year =         "{2012}",
    DOI =          "{10.1111/j.1558-5646.2012.01802.x}"
}


@article{Orr1,
    author =       "H.A. Orr",
    title =        "{The Population Genetics of Adaptation: The Distribution of Factors Fixed during Adaptive Evolution}",
    journal =      "{Evolution}",
    volume =       "{52}",
    number =       "{4}",
    pages =        "{935}",
    year =         "{1998}",
    DOI =          "{10.2307/2411226}"
}


@article{yoo,
    author =       "Yoo, B.H.",
    title =        "{Long-term selection for a quantitative character in large replicate populations of \dmel: 1. Response to selection}",
    journal =      "{Genetical Research}",
    volume =       "{35}",
    number =       "{01}",
    pages =        "{1}",
    year =         "{1980}",
}

@article{weber,
    author =       "Weber, K.E.",
    title =        "{Large Genetic Change at Small Fatness Cost in Large Populations of \dmel Selected for Wind Tunnel Flight: Rethinking Fitness Surfaces }",
    journal =      "{Proceedings of the Royal Society B: Biological Sciences}",
    volume =       "{153}",
    issue =       "{1}",
    pages =        "{205-213}",
    year =         "{1996}",
}

@article{robertson,
    author =       "Robertson, A.",
    title =        "{A Theory of Limits in Artificial Selection }",
    journal =      "{Genetics}",
    volume =       "{144}",
    number =       "{95}",
    pages =        "{234-249}",
    year =         "{1960}",
}

@incollection{robertson1970theory,
  title={A theory of limits in artificial selection with many linked loci},
  author={Robertson, A},
  booktitle={Mathematical topics in population genetics},
  pages={246--288},
  year={1970},
  publisher={Springer}
}


@article{hill,
    author =       "Hill, W.G.",
    title =        "{Estimation, effectiveness and opportunities of long term
genetic improvement in animals and maize}",
    journal =      "{Lohmann Inf.}",
    volume =       "{43}",
    pages =        "{3-20}",
    year =         "{2008}",
}

@article{hill2,
    author =       "Hill, W.G. and Kirkpatrick, M.",
    title =        "{What Animal Breeding Has Taught Us about Evolution}",
    journal =      "{Annual Review of Ecology, Evolution, and Systematics}",
    volume =       "{41}",
    issue=  {1},
    pages =        "{1-19}",
    year =         "{2010}",
}

@article{hill2000,
    author =       "Hill, W.G.",
    title =        "{Maintenance of quantitative genetic variation in animal breeding programmes}",
    journal =      "{Livestock Production Science}",
    volume =       "{63}",
    issue=  {2},
    pages =        "{99-109}",
    year =         "{2000}",
}


@book{Fisher,
    author    = "R.A. Fisher",
    title     = "{The genetical theory of natural selection}",
    year      = "{1930}",
    publisher = "{Oxford Univ. Press}",
    address   = "{Oxford}"
}

@book{Kimura,
    author =       "M. Kimura",
    title =        "{The neutral theory of molecular evolution}",
    year =         "{1983}",
    publisher =    "{Cambridge Univ. Press}",
    address =          "{Cambridge, U.K.}"
}

@article{fastsimcoal,
    author =       "L. Excoffier and M. Foll",
    title =        "{fastsimcoal: a continuous-time coalescent simulator of genomic diversity under arbitrarily complex evolutionary scenarios}",
    journal =      "{Bioinformatics (Oxford, England)}",
    volume =       "{27}",
    number =       "{9}",
    pages =        "{1332-1334}",
    year =         "{2011}",
    DOI =          "{10.1093/bioinformatics/btr124}"
}

@article{Comeron,
    author ="J.M. Comeron and R. Ratnappan and S. Bailin",
    title =        "{The Many Landscapes of Recombination in  \textit{Drosophila melanogaster}}",
    journal =      "{PLoS Genetics}",
    volume =       "{8}",
    number =       "{10}",
    pages =        "{e1002905}",
    year =         "{2012}"
}

@article{Kessner2015power,
    author ="D. Kessner and J. Novembre",
    title =        "{Power analysis of artificial selection experiments using efficient whole genome simulation of quantitative traits}",
    journal =      "{Genetics}",
    volume =       "{199}",
    number =       "{4}",
    pages =        "{991-1005}",
    year =         "{2015}"
}

@article{Orr2,
    author =       "H.A. Orr",
    title =        "{The genetics of species differences}",
    journal =      "{Trends in Ecology and Evolution}",
    volume =       "{16}",
    number =       "{7}",
    pages =        "{343-350}",
    year =         "{2001}",
    DOI =          "{10.1016/s0169-5347(01)02167-x}"
}

@article{Hayes,
    author =       "B. Hayes and M. E. Goddard",
    title =        "{The distribution of the effects of genes affecting quantitative traits in livestock}",
    journal =      "{Genetics, selection, evolution}",
    volume =       "{33}",
    number =       "{3}",
    pages =        "{209-229}",
    year =         "{2001}"
}


@article{CMH,
    author =       "Landis, J. R.  and Heyman, E. R.  and Koch, G. G. ",
    title =        "{Average partial association in three-way contingency tables: a review and discussion of alternative tests}",
    journal =      "{International Statistical Review/Revue Internationale de Statistique}",
    volume =       {46},
    number =       "{3}",
    pages =        "{237-254}",
    year =         "{1978}"
}


@article{stickelback,
    author="Miller, Craig T. and Glazer, Andrew M. and Summers, Brian R. and Blackman,Benjamin K. and Norman, Andrew R. and Shapiro, Michael D. and Cole, Bonnie L. and Peichel, Catherine L. and Schluter, Dolph and Kingsley, David M.",
    title ="{Modular Skeletal Evolution in Sticklebacks Is Controlled by Additive and Clustered Quantitative Trait Loci}",
    journal ="{Genetics}",
    volume ={197},
    issue ="{1}",
    pages = "{405-420}",
    year = "{2014}",
}

@article{monkeyflower,
    author ="Bradshaw, H. D. and Wilbert, S. M. and Otto,K. G. and Schemske, D. W.",
    title =        "{Genetic mapping of floral traits associated with reproductive isolation in monkeyflowers (Mimulus)}",
    journal =      "{Nature}",
    volume =       {376},
    issue =       "{6543}",
    pages =        "{762-765}",
    year =         "{1995}",
}


@article{Kruuk,
    author ="Kruuk, Loeske E.B. and Meril{\"{a}}, Juha and Sheldon,Ben C.",
    title =        "{When environmental variation short-circuits natural selection}",
    journal ="{Trends in Ecology \& Evolution}",
    volume = {18},
    issue =       "{5}",
    pages =        "{207-209}",
    year =         "{2003}",
}


@article{eyrewalker,
    author =       "Eyre-Walker, Adam and Keightley, Peter D.",
    title =        "{The distribution of fitness effects of new mutations}",
    journal =      "{Nature Reviews Genetics}",
    volume =       {8},
    issue =       "{8}",
    pages =        "{610-618}",
    year =         "{2007}",
    DOI =          "{10.1038/nrg2146}"
}


@article{maynard,
    author =       "Smith, John Maynard and Haigh, John",
    title =        "{The hitch-hiking effect of a favourable gene}",
    journal =      "{Genetical Research}",
    volume =       {23},
    issue =       "{01}",
    pages =        "{23}",
    year =         "{1974}",
    DOI =          "{10.1017/s0016672300014634}"
}


@book{ROC,
    author =       "T. Hastie and R. Tibshirani, and J. Friedman",
    title =        "{The Elements of Statistical Learning: Data Mining, Inference, and Prediction}",
    publisher =      "{Springer series in statistics}",
    year =         "{2009}",
     
    address="{Springer-Verlag New York}"
 }
 
@article{Kofler2014,
author = {Kofler, Robert and Schl{\"{o}}tterer, Christian},
journal = {Molecular biology and evolution},
number = {2},
pages = {474--483},
title = {{A Guide for the Design of Evolve and Resequencing Studies.}},
volume = {31},
year = {2014}
}


@article{schl2015,
author = {Schl{\"{o}}tterer, C and Kofler, R and Versace, E and Tobler, R and Franssen, S},
journal = {Heredity},
volume = {114},
number = {5},
pages = {431-440},
title = {{Combining experimental evolution with next-generation sequencing: a powerful tool to study adaptation from standing genetic variation.}},
year = {2015}
}

@article{snptest,
author = {Marchini, J. and Howie, B.and Myers, S. and McVean, G. and Donnelly, P.},
journal = {Nature Genetics},
issue = {7},
pages = {906-913},
title = {{A new multipoint method for genome-wide association studies by imputation of genotypes}},
volume = {39},
year = {2007},
}

@article{Kosheleva2017,
author = {Kosheleva, Katya and Desai, Michael M},
journal = {Molecular Biology and Evolution},
title = {{Recombination alters the dynamics of adaptation on standing variation in laboratory yeast populations}},
volume={35},
issue={1},
pages={180--201},
year = {2017}
}


@article {Wannier2018,
author = {Wannier, Timothy M.and Kunjapur, Aditya M. and Rice, Daniel P. and McDonald, Michael J. and Desai, Michael M and Church, George M.},
journal = {Proceedings of the National Academy of Sciences},
title = {{Adaptive evolution of genomically recoded \textit{Escherichia coli}}},
volume={115},
issue={12},
pages={3090-3095},
year = {2018}
}

@article {maize,
author = {Laurie, C. C.and  Chasalow, S. D. and LeDeaux, J. R. and McCarroll, R.and Bush, D.and et al.},
journal = {Genetics},
title = {{The Genetic Architecture of Response to Long-Term Artificial Selection for Oil Concentration in the Maize Kernel}},
volume={168},
issue={4},
pages={2141-2155},
year = {2004}
}


@article {mice,
author = {Keightley, Peter D. and Bulfield, Grahame},
journal = {Genetical Research},
title = {{Detection of quantitative trait loci from frequency changes of marker alleles under selection}},
volume={62},
issue={03},
pages={195},
year = {1993}
}

@article {gibson,
author = {Gibson,Greg},
journal = {PLOS Biology},
title = {{Population genetics and GWAS: A primer}},
volume={16},
issue={3},
pages={e2005485},
year = {2018}
}


@article{pop2,
author = {Kofler, Robert and Pandey, Ram Vinay and Schl{\"{o}}tterer, Christian},
journal = {Bioinformatics},
issue = {24},
pages = {3435--3436},
title = {{PoPoolation2: identifying differentiation between populations using sequencing of pooled DNA samples (Pool-Seq)}},
volume = {27},
year = {2011},
}


@article{BaldwinBrown2014,
author = {Baldwin-Brown, James G and Long, Anthony D and Thornton, Kevin R},
journal = {Molecular biology and evolution},
volume={31},
issue={4},
pages = {1040--55},
pmid = {24441104},
title = {{The Power to Detect Quantitative Trait Loci Using Resequenced, Experimentally Evolved Populations of Diploid, Sexual Organisms.}},
year = {2014}
}


@article{otto2000,
author = {Otto, S.P. and Jones, C.D.},
journal = {Genetics},
volume={156},
issue={4},
pages = {2093–2107},
pmid = {11102398},
title = {{Detecting the undetected: estimating the total number of loci underlying a quantitative trait.}},
year = {2000}
}


@article{martins,
author = {Martins, N.E. and Faria, V.G. and Nolte, V. and Schl{\"{o}}tterer, C. and Teixeira, L. and Sucena, E. and Magalhaes, S.},
journal = {Proceedings of the National Academy of Sciences},
volume={111},
issue={16},
pages = {5938-5943},
title = {{Host adaptation to viruses relies on few genes with different cross-resistance properties}},
year = {2014}
}


@article{teotonio2012,
author = {Teotonio, Henrique and Carvalho, Sara and Manoel, Diogo and Roque, Miguel and Chelo, Ivo M.},
journal = {PLoS ONE},
volume={7},
issue={4},
pages = {e35811},
title = {{Evolution of Outcrossing in Experimental Populations of  \textit{Caenorhabditis elegans}}},
year = {2012}
}


@article{kang2016,
author = {Kang, Lin and Aggarwal, Dau Dayal and Rashkovetsky, Eugenia and Korol, Abraham B. and Michalak, Pawel },
journal = {BMC Genomics},
volume={17},
issue={1},
pages = {},
title = {{Rapid genomic changes in  \textit{Drosophila melanogaster} adapting to desiccation stress in an experimental evolution system}},
year = {2016}
}


@article{morgante,
author = {Morgante, Fabio and Huang, Wen and Maltecca, Christian and Mackay Trudy F. C.},
journal = {Heredity},
volume={120},
issue={6},
pages = {500-514},
title = {{Effect of genetic architecture on the prediction accuracy of quantitative traits in samples of unrelated individuals}},
year = {2018}
}


@article{futschik,
author = {Futschik, Andreas and Chl{\"{o}}tterer, Christian},
journal = {Genetics},
volume={186},
issue={1},
pages = {207-218},
title = {{The Next Generation of Molecular Markers From Massively Parallel Sequencing of Pooled DNA Samples}},
year = {2010}
}


@article{Vlachos,
author = {Vlachos, Christos and Kofler, Robert},
journal = {PLoS Computational Biology},
volume={14},
issue={8},
pages = {e1006413},
pmid = {24441104},
title = {{MimicrEE2: Genome-wide forward simulations of Evolve and Resequencing studies.}},
year = {2018}
}


@article{Dittmar,
author = {Dittmar, Emily L. and Oakley, Christopher G. and Conner, Jeffrey K. and Gould, Billie A. and Schemske, Douglas W.},
journal = {Proceedings of the Royal Society B: Biological Sciences},
issue={1828},
pages = {20153065},
title = {{Factors influencing the effect size distribution of adaptive substitutions}},
volume = {283},
year = {2016}
}

@article{rocr,
author = {Sing, T. and Sander, O. and Beerenwinkel, N. and Lengauer, T.},
journal = {Bioinformatics},
issue={20},
volume={21},
pages = {3940-3941},
title = {{ROCR: visualizing classifier performance in R}},
year = {2005}

}

@article{Hardy2017,
author = {Hardy, CM and  Burke, MK and Everett, LJ and Han, MV and Lantz, KM and Gibbs, AG},
journal = {Molecular Biology and Evolution},
issue={1},
pages = {50-65},
title = {{Genome-Wide Analysis of Starvation-Selected  \textit{Drosophila melanogaster}—A Genetic Model of Obesity}},
volume = {35},
year = {2017}
}

@article{Remolina2012,
author = {Remolina, Silvia C. and Chang, Peter L. and Leips, Jeff and Nuzhdin, Sergey V. and Hughes Kimberly A.},
journal = {Evolution},
issue={11},
pages = {3390-3403},
title = {{Genomic basis of aging and life-history evolution in  \textit{Drosophila melanogaster}}},
volume = {66},
year = {2012}
}

@article{Jalvingh2014,
author = {Jalvingh, K.M. and Chang, P.L. and Nuzhdin, S.V. and Wertheim, B. },
journal = {Proceedings of the Royal Society B: Biological Sciences},
issue={1779},
pages = {20132303-20132303},
title = {{Genomic changes under rapid evolution: selection for parasitoid resistance}},
volume = {281},
year = {2014}
}

@article{bulmer,
author = {Bulmer, M.G},
journal = {The American Naturalist},
issue={943},
pages = {201-211},
title = {{The Effect of Selection on Genetic Variability}},
volume = {105},
year = {1971}
}

@article{smith1974,
author = {Maynard Smith, J. and  Haigh, J.},
journal = {Genetical Research},
issue={1},
pages = {23},
title = {{The hitch-hiking effect of a favourable gene}},
volume = {23},
year = {1974}
}

@article{manolio2009,
author = {Manolio, T.A. and Collins, F.S. and Cox, N.J. and  Goldstein, D.B. and  Hindorff, L.A. and  Hunter, D.J.and  McCarthy, M. I. and  Ramos, E.M.  Cardon, L.R. and  Chakravarti, A. and et al.},
journal = {Nature},
issue={},
pages = {747–75},
title = {{Finding the missing heritability of complex diseases}},
volume = {461},
year = {2009}
}

@article{Marchini,
author = {Marchini, J. and Cardon, L.R. and Phillips, M.S. and Donnelly, P. },
journal = {Nature Genetics},
issue={5},
pages = {512-517},
title = {{The effects of human population structure on large genetic association studies}},
volume = {36},
year = {2004}
}


@book{falconer1960,
  title={Introduction to quantitative genetics},
  author={Falconer, D. and Mackay,T},
  year={1960},
  publisher={Harlow: Pearson, Prentice Hall.}
}
