# Supplementary material for: Optimizing the Power to Identify the Genetic Basis of Complex Traits with Evolve and Resequence Studies
Source: Mol Biol Evol. 2019 Aug 10;36(12):2890–905. doi: 10.1093/molbev/msz183 (PMC6878953; doi:10.1093/molbev/msz183)
Supplement: msz183_Supplementary_Data [file msz183_supplementary_data.zip › table-default.tex]

\begin{table}[htp]
\caption{Overview of the default parameters used for the simulations }

\centering
\begin{tabular}{p{4.5cm}|p{6cm}}

 
 parameter & default value\\
 \hline
 population size (N)    &  1000\\
 number of causative loci & 100\\
 number of generations & 90\\
 replicates & 10\\
 distribution of effect sizes & gamma with shape=0.42 and scale=1\\
 heritability & 1 (genotype to phenotype mapping= 1:1)\\
 recombination map &  \citet{Comeron}\\ \hline
 repetitions & 10 (using different causative loci and effect sizes)\\ 
 

 
\end{tabular}
\label{tabdefault}
\end{table}
